# Supplementary material for: Aberrant expression of SPAG6 and NM23 predicts poor prognosis of human osteosarcoma
Source: Front Genet. 2022 Sep 19;13:1012548. doi: 10.3389/fgene.2022.1012548 (PMC9527292; doi:10.3389/fgene.2022.1012548)
Supplement: Supplementary file 2 [file Table1.XLSX]

## Sheet: Sheet2
Admission number	Sex	Age	Date to consultation	Date to questionnaire	Site	Diameter (cm)	Histological subtype	Pathology grade	Distant metastsis	Enning stage
55376445	male	6	2012-03-26	2019-12-31	distal left femur	5.2 _x000D_ _x000D_	chondroblast	G2	yes	Ⅱ
55289534	male	15	2012-04-23	2019-12-31	distal right femur	2.5	fibroblast	G2	no	Ⅰ
55040845	female	7	2011-10-11	2019-12-31	proximal left tibia	2.8	osteoblast	G2	no	Ⅱ
55003423	female	20	2011-10-14	2019-12-31	distal left femur	5.3	osteoblast	G2	yes	Ⅲ
63674489	male	14	2019-06-17	2019-12-31	distal left femur	3.5	osteoblast	G2	no	Ⅱ
52501390	male	13	2006-02-25	2019-01-01	distal left femur	5.2_x000D_ _x000D_ _x000D_	osteoblast	G2	yes	Ⅲ
53973078	male	6	2010-01-12	2019-12-31	distal left femur	5	osteoblast	G2	yes	Ⅲ
52519478	male	14	2007-02-10	2019-01-01	distal right femur	2.5	fibroblast	G2	no	Ⅱ
53929778	female	21	2009-12-14	2019-01-01	distal left femur	5.5	chondroblast	G2	yes	Ⅲ
53351012	male	23	2008-11-07	2019-01-16	proximal left tibia	4.5	osteoblast	G2	no	Ⅱ
1945823	male	13	2005-08-31	2019/1/116	distal left femur	5.4	osteoblast	G2	yes	Ⅲ
56580289	female	13	2013-06-22	2019-12-31	proximal right tibia	5.6	osteoblast	G2	yes	Ⅲ
56618745	male	20	2013-07-06	2019-12-31	distal right femur	5.2	fibroblast	G2	yes	Ⅲ
57879423	male	8	2014-09-30	2019-12-31	right tibial plateau	1.5	fibroblast	G1	no	Ⅰ
57924378	male	9	2014-09-28	2019-12-31	proximal right fibula	2.6	surface	G1	no	Ⅰ
58246178	female	10	2015-01-12	2019-12-31	distal right femur	5.4	chondroblast	G2	yes	Ⅲ
59331789	male	12	2015-12-31	2019-12-31	distal left femur	2.6	surface	G1	no	Ⅰ
61317689	male	7	2017-08-25	2019-12-31	distal right femur	5.5	chondroblast	G2	yes	Ⅲ
61971878	male	8	2018-03-09	2019-12-31	upper left tibia	5.1	osteoblast	G2	yes	Ⅲ
54670245	female	32	2011-10-12	2019-01-26	left mandibular	5.2	osteoblast	G2	yes	Ⅲ
63642923	female	33	2019-05-31	2019-12-31	left mandibular	2	fibroblast	G1	no	Ⅰ
54130934	female	75	2010-04-23	2019-01-28	right mandibular	3	osteoblast	G1	no	Ⅰ
64354401	female	22	2019-12-13	2019-12-31	left mandibular	3.5	osteoblast	G2	yes	Ⅱ
56328812	female	36	2013-03-30	2019-12-31	left mandibular	3	fibroblast	G2	no	Ⅱ
60160401	male	27	2016-09-13	2019-12-31	left mandibular	5.5	chondroblast	G2	yes	Ⅱ
60960578	male	30	2017-05-22	2019-12-31	right mandibular	5.5	osteoblast	G2	yes	Ⅲ
55143867	male	12	201131526	2019-01-01	left ilium	5.5	chondroblast	G2	yes	Ⅱ
54959812	female	38	201122227	2019-01-01	right femur	5.6	osteoblast	G2	yes	Ⅱ
1564734	female	32	201108530	2019-01-01	right breast	3	secondary	G2	yes	Ⅱ
54516490	male	23	201032435	2019-01-01	right femur	2.6	chondroblast	G2	yes	Ⅱ
63593223	male	35	2019-05-27	2019-12-31	right hip	1.8	fibroblast	G1	no	Ⅰ
53384812	female	23	2008-12-10	2019-01-01	rleft ilium	5.5	osteoblast	G2	yes	Ⅱ
58037367	male	28	2014-11-04	2019-01-01	right scapula	2	chondroblast	G2	yes	Ⅲ
60800734	female	13	2017-03-24	2019-12-31	right lumbar vertebra	1.8	osteoblast	G2	yes	Ⅱ
55277601	male	10	201203438	2019-01-01	left femur	5	fibroblast	G2	yes	Ⅲ
54841667	male	23	201116313	2019-01-20	left femur	5.2	osteoblast	G2	yes	Ⅲ
2014278	female	21	2006-11-05	2019-01-20	right femur	6.2	chondroblast	G2	yes	Ⅲ
53365356	female	12	2008-11-28	2019-01-26	right femur	6	osteoblast	G2	yes	Ⅲ
53096378	male	6	2008-05-19	2019-01-25	left femur	5.5	fibroblast	G2	yes	Ⅲ
1937212	male	13	2005-08-22	2019-01-26	right femur	5.5	osteoblast	G2	yes	Ⅲ
54209823	female	11	2010-06-10	2019-01-26	left femur	5.3	chondroblast	G2	yes	Ⅲ
64357956	male	19	2019-11-29	2019-12-31	left femur	3.5	fibroblast	G2	yes	Ⅰ
		19.3571
